# Supplementary material for: Alginic Acid Beads Containing Fluorescent Solvatochromic Dyes Display an Emission Color Response to a Cationic Surfactant
Source: Polymers (Basel). 2022 Nov 1;14(21):4649. doi: 10.3390/polym14214649 (PMC9655048; doi:10.3390/polym14214649)
Supplement: Supplementary file 1 [file polymers-14-04649-s001.zip]

Archive with 1 entries (1 files):
- polymers-1988880-supplementary.pdf
